# Supplementary material for: Chemical Compositions of Eupatorium heterophyllum Leaf Samples from Yunnan and Sichuan Provinces of China—Isolation of 13 New Sesquiterpene Lactones
Source: Molecules. 2023 Jun 29;28(13):5107. doi: 10.3390/molecules28135107 (PMC10343470; doi:10.3390/molecules28135107)
Supplement: Supplementary file 1 [file molecules-28-05107-s001.zip]

Archive with 1 entries (1 files):
- molecules-2399888-supplementary.pdf
